# Supplementary material for: In Vitro Investigation of the Effects of Bacillus subtilis-810B and Bacillus licheniformis-809A on the Rumen Fermentation and Microbiota
Source: Animals (Basel). 2025 Feb 7;15(4):476. doi: 10.3390/ani15040476 (PMC11851895; doi:10.3390/ani15040476)
Supplement: Supplementary file 1 [file animals-15-00476-s001.zip]

Archive with 1 entries (1 files):
- animals-3346058-supplementary.pdf
